# Supplementary material for: Non-Lethal Detection of Frog Virus 3-Like (RUK13) and Common Midwife Toad Virus-Like (PDE18) Ranaviruses in Two UK-Native Amphibian Species
Source: Viruses. 2022 Nov 25;14(12):2635. doi: 10.3390/v14122635 (PMC9786228; doi:10.3390/v14122635)
Supplement: Supplementary file 1 [file viruses-14-02635-s001.zip]

Archive with 1 entries (1 files):
- viruses-2022475-supplementary.pdf
